# Supplementary material for: Dynamics of Gut Microbiota in Japanese Tits (Parus minor) Across Developmental Stages: Composition, Diversity, and Associations with Body Condition
Source: Microorganisms. 2025 Dec 14;13(12):2840. doi: 10.3390/microorganisms13122840 (PMC12736322; doi:10.3390/microorganisms13122840)
Supplement: Supplementary file 1 [file microorganisms-13-02840-s001.zip]

Archive with 1 entries (1 files):
- microorganisms-4020293-supplementary.pdf
